# Supplementary material for: Towards Optimizing Neural Network-Based Quantification for NMR Metabolomics
Source: Metabolites. 2025 Apr 4;15(4):249. doi: 10.3390/metabo15040249 (PMC12029129; doi:10.3390/metabo15040249)
Supplement: Supplementary file 1 [file metabolites-15-00249-s001.zip]

Archive with 1 entries (1 files):
- metabolites-3478457-supplementary.pdf
